# Supplementary material for: Riminophenazine Derivatives as Potential Antituberculosis Agents: Synthesis, Biological, and Electrochemical Evaluations
Source: Molecules. 2021 Jul 10;26(14):4200. doi: 10.3390/molecules26144200 (PMC8303532; doi:10.3390/molecules26144200)
Supplement: Supplementary file 1 [file molecules-26-04200-s001.zip]

Archive with 1 entries (1 files):
- molecules-1202343-supplementary.pdf
